# Supplementary material for: Association between Early Mobilization in the ICU and Psychiatric Symptoms after Surviving a Critical Illness: A Multi-Center Prospective Cohort Study
Source: J Clin Med. 2022 May 5;11(9):2587. doi: 10.3390/jcm11092587 (PMC9099642; doi:10.3390/jcm11092587)
Supplement: Supplementary file 1 [file jcm-11-02587-s001.zip]

Archive with 1 entries (1 files):
- jcm-1655119-supplementary.pdf
